# Supplementary material for: A Survey of Dog Owners in Remote Northern Australian Indigenous Communities to Inform Rabies Incursion Planning
Source: PLoS Negl Trop Dis. 2016 Apr 26;10(4):e0004649. doi: 10.1371/journal.pntd.0004649 (PMC4846002; doi:10.1371/journal.pntd.0004649)
Supplement: S1 Dataset — (XLSX) [file pntd.0004649.s001.xlsx]

## Sheet: Sheet1
Questionnaire #	Community	Date	Gender	1a	1c - age	1c - employment	1c - education	1c - ethnicity	1d	1e - dogs	1e - gender	1e - desexed	1e - age	1e - place of birth	2a	2b -pic a	2b - pic b	2b - pic c	2b - pic d	2c - pic e	2c	2d	2e	2f	2g	2h	2i	2j	2k	2l	2m	2n	2o	2p	2q	2r	2s	2t	2u	2v	2w	3a	3b	3c	3d	3e	3f	3g	3h
1	umagico	2015-06-15	m	y	40-49	full	yr11	non		buddy	m	n	4		sore ear	y	y	y	y	n	amw	never	n					more than 2 weeks	don't know				y	y		n			y	no one		y	in com	daily	n				inside
										lucky	m	n	4		emaciated
															bloated
2	umagico	2015-06-15	m	y	30-39	casual	yr11	islander		kane	m	n	3	lockhart	skinny	y	y	y	y	n	amw	last year	n					within a week	y	mange	cairns	2014	n	y	cairns	n			y	no one		y	in com	daily	n				gate
										trish	f	n	1	cairns	not coming
										station	m	n		bamaga
3	seisia	2015-06-15	m	y	40-49	n/a	n/a	islander		rolly	m	y	don’t know	bamaga	not eating	y	y	y	y	n	amw	last year	n					immediately	n				n	n		n			y	no one		y	in com	daily	n				n
															mange
4	seisia	2015-06-15	m	y	40-49	full	yr12	islander		blue	f	n	1.5	bamaga	hair loss	n	y	y	y	n	amw,vet	last year	y	hair loss	amw	needle	better in few days	next week	y	mange	seisia	2014	n	y	cairns	n			y	no one		n			y	hunting	day trip	y	inside
										lala	f	y	don’t know	islands	skinny
										skip	m	n	0.16	archer river	pus
										cody	m	n	2	bamaga	ticks
5	seisia	2015-06-15	f	y	40-49	full	yr12	non		jamanji	m	n	1.5	bamaga	temperament	y	y	y	y	n	vet	last year	n	lethargy				immediately	y	vaccination	seisia	2015	n	y	cairns	n			n			n			n				chain
										mia	f	f	3	seisia	coat															mange
										khaleesi	f	f	1.5	bamaga	vomiting
6	seisia	2015-06-15	m	y	70+	pension	yr10	non		yazzy	f	y	8.5	cairns	can't walk	y	n	y	y	y	no one	more than a year	n					immediately	y	arthritis	sesia	2012	n	y	none	n			n			y	in com	daily	y	camping	overnight	y	n
7	umagico	2015-06-15	m	y	40-49	full	yr10	islander		lady	f	y	7	bamaga	skinny	y	y	y	y	n	amw,vet	more than a year	y	old age	amw	needle,tablet	euth	immediately	y	mange	seisia	2012	n	y	thurs is	n			y	no one		y	in com	daily	y	hunting	day trip	y	n
										ninja	m	n	5	seisia	no hair															worming
															funny walk															booster
8	umagico	2015-06-15	m	y	40-49	full	yr11	islander		stomper	m	y	7	seisia	no hair	y	y	y	y	n	amw,vet	more than a year	n					immediately	y	vaccination	seisia	2012	n	y	thurs is	n			y	no one		n			n				chain
															parts missing															mange
															cuts															worming
															mange
9	bamaga	2015-06-16	m	y	40-49	full	yr10	islander		johnny	m	n	5	bamaga	mange	y	y	y	y	n	amw	more than a year	n					don't know	y	worming	bamaga	2014	n	y	thurs is	n			y	no one		n			y	hunting	day trip	y	gate
															dribbling
10	bamaga	2015-06-16	m	y	50-59	full	yr12	islander		cecil	f	y	don’t know	weipa	hair loss	n	y	y	y	n	amw	more than a year	n					immediately	y	booster	umagico	2012	n	y	thurs island	n			y	no one		y	in com	daily	y	camping	overnight	y	gate
															skinny
															eye secretion
11	new mapoon	2015-06-16	m	y	50-59	casual	n/a	aboriginal		salty	m	n	10	new mapoon	funny walk	y	y	y	y	n	amw	never	n					don't know	n				n	don’t know	amw	y	n		n			n			y	huning	day trip	y	gate
										lucky	m	n	2	new mapoon	skinny
12	new mapoon	2015-06-16	m	y	40-49	full	n/a	aboriginal		rat	m	n	8	don't know	slow	y	y	y	y	n	amw	more than a year	y	ticks	amw	paste	better in a few weeks	immediately	y	mange	new mapoon	2012	n	y	amw	n			y	no one		y	in com	daily	y	hunting	day trip	y	gate
										sheba	f	n	9	bamaga	mange
										dalcy	f	n	2	weipa
										brownie	f	n	2	cairns
										pirate	m	n	2	mareba
13	seisia	2015-06-16	m	y	30-39	full	yr10	islander		bad boy	m	n	4	seisia	skinny	y	y	y	y	n	amw	more than a year	n					don't know	y	booster	seisia	2012	n	y	amw	n			n			y	in com	daily	y	camping	overnight	y	gate
										brindle	m	n	0.16	seisia																worming
										dob dob	f	n	don’t know	seisia
14	new mapoon	2015-06-16	m	y	40-49	full	yr11	both		missy	f	n	3	new mapoon	vomiting	y	y	y	y	n	amw	more than a year	n					immediately	y	womring	new mapoon	2012	n	y	thurs is	y	doctor	immediately	n			y	in com	daily	n				gate
										scony	m	n	don’t know	new mapoon
										black boy	m	n	don’t know	new mapoon
										judy	f	n	don’t know	new mapoon
										sandy	f	n	0.16	new mapoon
15	umagico	2015-06-16	m	y	30-39	full	yr10	both		merle	f	n	don’t know	umagico	tired	y	y	y	y	n	amw	don't know	y	swollen boil on neck	no one	n	better in few days	within a week	n				n	n	amw	n			y	no one		y	in com	daily	y	hunting	day trip	y	gate
										coco	m	n	don’t know	townsville	skinny
										lady	f	n	don’t know	umagico
										ox	m	n	don’t know	umagico
16	umagico	2015-06-16	m	y	60-69	part	yr12	both		germain	m	y	don’t know	injinoo	vomiting	y	y	y	y	n	amw,ranger	more than a year	n					don't know	y	don't know	injinoo	don't know	n	y	amw	n			y	no one		y	in com	daily	y	hunting	day trip	y	gate
										muda	m	n	don’t know	umagico
17	bamaga	2015-06-16	f	y	30-39	casual	yr12	islander		ringo	m	n	7	weipa	hair loss	y	y	y	y	n	amw	more than a year	y	hair loss	amw	medicated bath	better in a few weeks	next week	n				n	y	weipa	n			y	no one		n			n				gate
															dribble
18	new mapoon	2015-06-17	m	y	50-59	full	yr10	both		nala	f	n	don't know	don't know	mange	n	y	y	y	n	amw	more than a year	y	mange	no one	bath	still sick	within a week	y	mange	new mapoon	2010	n	y	amw	n			y	no one		y	in com	daily	n				gate
										tenka	f	n	don't know	don't know
										blacky	f	n	don't know	don't know
19	seisia	2015-06-17	m	y	50-59	full	yr12	aboriginal		samara	f	y	10	cairns	clammy	y	y	y	y	n	amw	last year	n					within a week	y	vaccination	seisia	2012	n	y	thurs is	n			n			y	in com	daily	y	camping	overnight	y	none
															weak
															dry nose
															lethargic
20	injinoo	2015-06-17	m	y	40-49	full	yr10	aboriginal		box	f	y	2	cairns	hair loss	y	y	y	y	n	amw	more than a year	n					within a week	y	mange	injinoo	2012	y	y	colleen	n			y	amw	immediately	y	in com	daily	y	hunting	day trip	y	gate
										trobler	m	n	2	injinoo	mange															worming
										trigger	m	n	2	injinoo
21	umagico	2015-06-17	m	y	30-39	full	yr11	both		lock	m	n	1.5	cairns	not eating	y	y	y	y	n	amw	more than a year	y	not eating	amw	tablet, tick treatment	better in a few days	within a week	y	vaccination	umagico	2012	n	y	colleen	n			y	no one		y	in com	daily	y	hunting	day trip	y	chain
										prince	m	n	3	cairns	limping
										gilly	f	n	7	cairns
										pippa	f	n	2	cairns
										manny	m	n	0.16	cairns																don't know
22	bamaga	2015-06-17	m	y	40-49	full	TAFE	non		ice	f	n	5	bamaga	unsure	y	y	y	y	n	amw	never	n					next day	n				n	y	amw	n			n			y	in com	daily	y	hunting	day trip	y	gate
23	bamaga	2015-06-17	m	y	40-49	full	yr12	islander		dora	f	n	don't know	bamaga	hair loss	y	y	y	y	n	hospital	last month	y	scraped by car	no-one	spray	still getting better	immediately	y	vaccination	bamaga	2015	n	y	weipa	n			y	no one		n			y	beach	day trip	y	gate
										jessica	f	n	don't know	bamaga	behaviour
										whiskey	m	n	don't know	weipa	tired
										bully	m	n	don't know	weipa
24	bamaga	2015-06-17	m	y	50-59	unemployed	yr12	islander		jd	m	n	1	cairns	bloody eyes	n	y	y	y	n	amw	never	y	pussy eyes	amw	back liner	better in a few days	next day	n				n	y	weipa	n			y	no one		n			y	hunting	day trip	y	chain
										nuckle	m	n	1	don't know
										red	m	n	1	umagico
										mate	m	n	1	don’t know
25	seisia	2015-06-17	f	y	50-59	full	n/a	non		ruby	f	y	3	cairns	behaviour	y	y	y	y	n	vet	last year	n					immediately	y	vaccination	bamaga	2014	n	n	katherine	n			n			n			n				gate
															pus in eyes
26	bamaga	2015-06-17	m	y	50-59	full	yr10	islander		storm	m	n	5	new mapoon	mange	y	y	y	y	n	amw	never	n					immediately	n				n	y	amw	n			y	amw	immediately	n			n				gate
27	bamaga	2015-06-17	f	y	30-39	full	yr12	islander		jacko	m	n	7	bamaga	mange	y	y	y	y	n	amw	more than a year	y	mange	no one	no	still recovering	don't know	y	mange	cairns	2008	y	y	amw	n			y	no one		n			n				gate
										sefa	f	y	10	thurs is
										shuka	m	n	1	cairns
28	seisia	2015-06-17	f	y	20-29	full	university	islander		missy	f	n	0.75	thurs is	mange	y	y	y	y	n	colleen	last year	y	mange	colleen	needle	still recovering	next week	y	vaccination	seisia	2015	n	n	thurs is	n			n			n			n				gate
															skinny
															not eating
29	umagico	2015-06-17	f	y	40-49	full	yr10	both		nala	f	n	don't know	umagico	hair loss	y	y	y	y	n	amw	more than a year	n					within a wek	y	worming	umagico	2012	n	y	amw	n			n			y	in com	daily	n				gate
										susie	f	n	don't know	umagico	skinny															vaccination
										girlie	f	n	don't know	umagico
										xena	f	n	don't know	umagico
30	seisia	2015-06-17	m	y	20-29	full	yr12	islander		shana	f	n	0.58	injinoo	hair loss	y	y	y	y	n	amw	never	y	vomiting	no one	n	died naturally	within a week	n				n	y	amw	n			n			y	in com	daily	n				chain
															skinny
31	seisia	2015-06-17	m	y	20-29	full	yr12	islander		lady	f	n	2	seisia	mange	y	y	y	y	n	amw	never	n	not eating				next day	n				n	y	amw	n			n			n			n				inside
		5.40541		0.0540541
[truncated: 6 more columns]
